# Supplementary material for: Comparison of the Physicochemical Properties of Carboxymethyl Agar Synthesized by Microwave-Assisted and Conventional Methods
Source: Gels. 2022 Mar 4;8(3):162. doi: 10.3390/gels8030162 (PMC8951826; doi:10.3390/gels8030162)
Supplement: Supplementary file 1 [file gels-08-00162-s001.zip]

Archive with 1 entries (1 files):
- gels-1596005-supplementary.pdf
